# Supplementary material for: Platelet-derived microparticles provoke chronic lymphocytic leukemia malignancy through metabolic reprogramming
Source: Front Immunol. 2023 Jun 27;14:1207631. doi: 10.3389/fimmu.2023.1207631 (PMC10333545; doi:10.3389/fimmu.2023.1207631)
Supplement: Supplementary Figure 8 — Effect of Set2-derived mitochondria on CLL malignant processes. CLL cells were co-incubated with Set2-Mitos (1:100, 48 h) prior to treatments with the cells’ respective LD50 of Cytarabine, Venetoclax, and Plumbagin for 24 hours then evaluated for (A) migration and (B) invasion capacity using 24-well ThinCerts. Control groups were treated with DMSO as dilution buffer. Each value is the mean ± SEM of six separate experiments. One-way ANOVA followed by Tukey’s multiple comparisons test show significant differences in the values presenting different superscript letters (p < 0.05). [file Table_4.xlsx]

## Sheet: CLL
Genes	GSM996784	GSM996785	GSM996786	GSM996787	GSM996788	GSM996789	GSM996790	GSM996791	GSM996792	GSM996793	GSM996794	GSM996795	GSM996796	GSM996797	GSM996798	GSM996799	GSM996800	GSM996801	GSM996802	GSM996803	GSM996804	GSM996805	GSM996806	GSM996807	GSM996808	GSM996809	GSM996810	GSM996811	GSM996812	GSM996813	GSM996814	GSM996815	GSM996816	GSM996817	GSM996818	GSM996819	GSM996820	GSM996821	GSM996822	GSM996823	GSM996824	GSM996825	GSM996826	GSM996827	GSM996828	GSM996829	GSM996830	GSM996831	GSM996832
ACSL1	5.58	5.38	5.45	5.47	5.55	5.42	5.84	5.6	5.27	5.83	5.25	5.38	5.39	5.37	5.76	5.81	5.78	5.62	5.43	5.54	5.35	5.7	5.1	5.61	5.45	5.51	5.35	5.49	5.47	5.65	5.42	5.57	5.49	5.78	5.77	5.42	5.6	5.35	5.37	5.45	5.33	5.57	5.54	5.88	5.58	5.55	5.39	5.61	5.32
PRKAA1	3.18	2.9	3	3	3.18	3.24	2.91	2.85	2.95	3.37	3.1	3	3.51	3.15	3.28	2.99	3.11	3.03	3.28	2.98	3.17	3.01	3.09	3.11	2.91	3.16	3.23	3.26	2.92	3.12	2.84	3.4	3.05	2.95	2.92	3.02	3.52	3.27	3.08	3.14	3.02	3.22	3.47	3.31	3.39	3.15	3.06	3	2.92
ALDOA	7.15	7.01	7.06	6.68	6.62	6.77	6.83	6.82	7.01	7.13	6.95	6.85	6.84	6.61	7.23	6.85	7.09	7.31	7.46	7.85	7.05	7.3	6.93	6.73	7	7.17	6.66	7.13	7.07	7.34	7.22	6.98	7.19	6.92	7.27	7.05	7.58	7.11	6.73	7.07	6.73	6.51	6.82	7.45	6.95	6.46	6.96	7	6.82
ANXA11	8.52	8.19	8.32	7.66	7.79	8.06	8.22	7.93	8.04	8.27	7.79	8.02	8.09	7.57	8.22	7.5	7.95	8.04	8.46	8.58	8.29	7.92	7.8	8.05	7.87	8.32	8.29	8.08	7.97	7.9	8.13	8.2	7.96	7.97	8	7.85	8.08	8.19	7.8	7.82	8.13	8.12	7.57	8.06	7.66	7.7	7.9	8.19	8.13
CAP1	8.9	7.75	8.4	7.9	8.27	8.24	8.27	8.48	8.17	8.63	8.05	8.09	8.05	8.43	8.58	7.98	8.62	8.49	8.58	8.91	8.33	8.56	8.12	8.21	8.25	8.24	8.1	7.69	8.64	8.69	8.34	8.29	8.07	8.39	8.31	7.97	9.03	8.12	8.21	8.65	8.06	8.13	8.52	8.46	8.35	7.94	8.43	8.67	8.52
HTATIP2	5.35	4.52	4.97	4.31	4.59	5.18	4.97	5.1	4.49	5.54	4.71	4.08	4.24	5	4.31	5.03	4.51	4.42	5.48	5.29	5.13	4.66	4.46	4.64	4.89	4.59	4.37	4.78	4.99	4.39	5.22	4.61	4.68	4.74	4.18	4.78	5.13	4.29	5.17	4.87	4.99	5.05	4.86	4.32	5.82	5.21	4.39	5.4	5.08
HNRNPU	8.37	8.08	8.21	8.38	8.33	8.33	8.45	7.91	8.09	8.23	7.98	8.29	8.36	8.08	8.23	8.37	7.98	7.97	7.48	7.91	8.15	7.96	8.12	8.02	7.63	8.28	8.39	8.23	8.24	8.22	8.33	8.19	8.17	8.2	8.26	8.05	7.99	8.24	8.26	7.99	8.09	8.19	8.13	8.29	8.12	8.03	8.35	8.39	8.29
PTEN	9.39	7.7	8.48	8.41	8.5	8.23	8.19	8.23	8.84	8.68	8.69	7.71	8.4	8.39	8.3	8.31	8.24	8.15	7.94	8.23	8.43	8.17	8.33	8.16	8.27	8.17	8.27	8.42	8.58	8.26	8.87	8.08	8.15	8.7	8.23	8.22	8.67	8.42	8.74	8.48	8.23	8.38	8.46	7.95	8.71	8.4	8.39	9.04	7.98
SH3GLB1	7.84	6.83	7.31	7.8	8.16	7.42	7.45	7.51	7.39	7.36	7.41	7.12	7.45	7.38	7.46	7.21	7.44	7.16	6.74	7.55	7.34	7.65	7.25	7.31	7.77	7.36	7.58	7.05	7.66	7.66	7.53	7.73	6.95	7.59	7.5	7.39	7.69	7.48	7.53	7.57	7.05	8.06	7.55	7.39	7.9	7.53	7.63	7.98	7.47
KDM5B	7.17	6.87	7.02	7.03	7.64	6.37	6.97	7.47	6.8	6.96	7.14	6.8	6.98	6.95	7.45	6.44	7.04	7.19	7.09	7.17	6.51	7.26	6.15	6.82	6.85	7.13	7.33	6.63	7.31	7.56	7.1	7.17	6.7	7.52	7.64	6.76	7.28	7.43	6.95	7.29	7.05	7.19	7.28	7.53	7.1	6.64	7.43	7.72	7.02
TPM3	6.48	5.34	5.92	5.48	5.96	5.55	5.53	5.41	4.86	6.25	5.39	5.5	5.4	5.56	5.5	5.97	5.36	6.09	5.18	5.09	6.05	5.77	5.51	5.59	5.07	5.11	5.56	5.81	5.33	5.92	5.76	5.46	5.56	5.25	5.69	5.42	5.89	5.57	6.03	5.45	5.11	6.1	5.32	5.74	5.75	5.06	6.12	6.54	5.3
FTO	10.24	9.83	9.53	10.02	10.04	9.59	9.53	9.33	9.8	9.65	9.83	9.36	9.45	9.76	9.58	9.7	9.62	9.85	10.07	9.9	9	9.51	9.65	9.69	9.52	10.06	9.83	9.55	9.61	10.3	9.94	9.22	9.67	9.16	9.63	9.56	10.18	10.08	9.72	10.12	9.89	9.48	9.77	9.69	9.83	9.21	9.74	9.63	9.5
GRIN2B	3.27	3.17	3.08	3.16	3.07	3.27	2.91	2.95	3.19	3.06	3.4	3.91	3.23	3.29	4.61	3.32	3.24	3.59	3.68	2.8	2.84	3.28	3.56	3.13	3.15	5.52	3.27	3.04	3	3.27	3.26	2.68	3.11	3.45	3.16	3.22	3.18	3.07	3.15	3.23	3.2	3.16	3.1	3.39	3.01	3.23	3.6	2.76	2.95
HIST2H2BE	8.23	7.33	6.81	6.85	6.77	7.7	7.83	7.32	6.47	8.4	7.13	7.12	6.63	6.96	6.52	7.22	7.16	7.88	7.57	7.1	6.34	5.85	7.86	7.32	6.28	6.97	6.86	7.47	6.34	8.21	6.77	6.64	7.7	7	6.93	6.65	8.42	7.35	8.38	8.5	7.55	6.61	6.61	7.29	6.03	6.58	7.63	6.3	7.2
CFH	2.72	2.57	2.55	2.69	2.83	2.88	2.5	2.59	2.69	2.86	3.12	2.58	2.9	2.84	2.5	2.85	2.86	3.12	2.71	2.88	2.8	2.44	2.67	2.58	2.57	2.88	2.84	3	2.59	2.85	2.77	2.94	2.66	2.78	2.82	2.64	2.97	2.83	2.71	2.79	2.98	2.61	2.72	2.62	2.61	2.72	2.87	2.54	2.55
HIF1A	7.2	6.37	6.21	6.85	6.72	6.52	8.13	7.47	6.89	6.41	6.01	8.08	6.83	7.12	7.92	7.29	7	7.28	7.02	7.46	7.1	6.5	6.95	7.46	6.9	7.07	6.81	6.3	7.62	7.51	6.78	7.25	6.72	7.71	5.57	7.3	5.96	7.08	7.67	7.12	7.83	7.71	7.55	7.43	6.75	7.48	6.67	7.5	7.61
GPD1	4.39	4.15	4.11	4.47	4.26	4.32	4.17	4.46	4.14	4.17	4.36	4.16	4.19	4.28	4.73	4.26	4.48	4.57	4.59	4.25	4.2	4.18	4.32	4.46	4.24	4.62	4.38	4.18	4.3	4.25	4.48	4.29	4.27	4.25	4.28	3.99	3.8	3.97	4.29	4.24	4.19	4.3	4.37	4.3	4.05	4.39	4.51	4.12	4.06
PLEKHA5	2.82	2.3	2.15	2.43	2.54	2.29	2.27	2.11	2.39	2.37	2.57	2.61	2.11	2.41	2.27	2.42	2.29	2.39	2.36	2.72	2.68	2.27	2.46	2.39	2.38	2.48	2.49	2.35	2.48	2.61	2.42	2.35	2.38	2.37	2.24	2.19	2.5	2.26	2.27	2.97	2.28	2.41	2.42	2.21	3.16	2.11	2.33	2.64	2.39
EGLN1	6.93	6.73	6.65	7.06	6.66	6.52	6.67	6.7	6.72	6.62	6.76	6.76	6.97	7.21	6.67	6.91	6.84	7.1	6.81	7.11	6.79	6.82	6.75	6.7	6.68	6.58	6.99	6.71	6.94	6.62	6.49	6.69	6.9	6.81	6.87	6.84	7.03	6.69	6.59	6.79	6.53	6.71	6.85	6.67	6.79	6.6	6.8	6.57	6.59
VDR	4.97	4.21	3.92	3.96	4.69	4.08	3.64	4.17	4.28	3.96	4.27	4.03	3.96	4.21	4.07	3.58	4.56	4.57	4.32	4.63	4.15	4.29	4.39	3.73	4.09	4.3	4.43	4.12	4.44	5.5	4.31	3.8	4.58	4	3.86	4.46	5.51	4.57	3.5	4.75	4.21	3.66	4.98	4.14	5.6	3.88	4.28	4.02	4.29
UBE2D1	7.76	6.69	6.21	7.09	7.47	6.21	6.66	6.34	6.41	5.71	7.2	6.98	6.86	7.42	6.39	6.28	6.68	6.57	5.42	6.28	6.3	6.29	6.77	6.63	6.39	6.45	7.43	6.12	6.64	7.56	7.16	6.74	6.77	6.45	6.91	6.36	7.88	7.15	6.48	6.73	6.58	6.79	6.81	6.62	6.29	6.68	6.96	6.45	7.13
EED	7.64	7.48	7.51	7.48	7.56	7.59	6.93	7.33	7.16	7.73	7.12	7.73	8.12	6.55	7.71	7.12	6.76	7.61	7.08	7.13	7.54	7.38	6.59	7.17	7.61	7.87	7.84	7.42	7.9	7.2	7.56	7.73	7.29	7.16	8.15	6.57	7.63	7.02	6.96	7.13	7.37	8.03	7.07	7.25	7.92	7.79	7.31	7.99	8.14
HSD17B12	5.73	5.46	5.5	5.79	6.51	5.07	6.42	5.72	5.8	5.82	5.46	4.48	5.23	5.29	5.54	5.43	6.11	6.24	5.24	5.34	5.41	6.23	5.22	6.22	5.73	5.52	5.71	5.26	4.91	5.76	5.38	5.89	5.85	5.38	5.9	5.9	5.43	5.41	6.21	5.64	5.92	6.07	6.09	5.84	6.39	6	5.31	5.93	6.58
ARNT	8.89	7.99	8.05	6.79	7.11	7.64	8.19	8.14	7.47	8.05	7.17	6.81	7.84	6.83	7.84	6.95	7.55	7.64	8.89	8.04	7.69	8.04	7.22	8.05	7.57	8.29	7.3	7.78	7.64	7.68	7.02	7.73	7.4	8.09	8.03	7.59	7.47	7.53	7.5	7.52	7.49	8.27	7.17	7.87	7.78	7.49	7.59	8.05	7.6
VCAM1	3.73	3.58	3.59	3.87	3.63	3.55	3.5	3.57	3.88	3.26	3.62	4.03	3.58	3.33	3.43	3.68	3.61	3.77	3.6	3.61	3.91	3.34	3.69	3.44	3.32	3.56	3.63	3.48	3.98	3.67	3.46	3.44	3.84	3.49	3.66	3.58	3.66	3.84	3.53	3.84	3.44	3.44	3.86	3.62	3.52	3.8	3.67	3.28	3.44
LMO2	4.46	4.23	4.25	4.53	4.16	4.43	4.15	4.34	4.39	4.3	4.22	4.52	4.54	4.37	3.92	4.66	4.62	4.68	4.17	4.55	4.34	4.26	4.63	4.39	4.2	4.64	4.64	4.39	4.64	4.43	4.53	4.25	4.19	4.28	4.12	4.52	4.71	4.1	4.41	4.48	4.25	4.4	4.24	4.22	4.2	4.39	4.47	4.05	4.13
ARRB1	6.35	3.98	4.03	4.27	4.39	4.23	3.57	3.88	4.33	4.93	3.9	4.03	3.89	4.09	4.27	4.79	4.11	4.07	4.11	5.88	4.15	3.19	4.29	4.38	3.97	4.93	4.67	3.87	4.39	6.27	5.31	4.01	4.62	3.72	3.96	3.31	6.46	4.13	4.08	6.38	3.87	4.16	4.18	4.18	5.93	3.78	4.04	5.84	3.82
VHLL	3.66	3.54	3.54	3.98	3.63	3.73	3.48	3.91	3.49	3.51	3.81	3.73	3.82	3.77	3.65	3.79	3.83	3.91	4.05	3.91	3.17	3.29	3.8	3.37	3.9	3.65	3.66	3.45	3.44	3.34	3.63	3.69	3.41	3.62	3.49	3.49	3.44	3.55	3.6	3.63	3.79	3.5	3.19	3.63	3.58	3.71	3.66	3.33	3.42
CAPZA1	8.15	8.15	7.58	8.04	8.03	7.94	7.48	7.37	7.63	8.12	7.9	8.45	8.27	7.34	8.22	7.8	7.71	8.04	7.49	7.19	7.49	7.64	7.7	7.73	7.86	8.08	8.03	7.72	7.97	8.04	7.87	8.07	7.63	7.87	8.04	7.58	7.75	8.08	8.04	8.15	7.95	8.1	7.74	7.73	8.1	7.87	7.73	7.9	8.15
H3F3B	10.86	10.88	10.47	10.69	10.78	11.13	10.72	10.52	10.53	10.87	10.54	10.66	10.69	10.62	10.47	11.05	10.34	10.74	10.51	10.59	10.61	10.05	10.55	10.63	10.21	10.7	10.69	10.67	10.54	11.05	10.61	10.57	10.65	10.51	10.5	10.38	10.57	10.77	10.76	10.89	10.55	10.54	10.31	10.31	10.09	10.57	10.58	10.99	10.45
BCAR3	4.82	4.87	4.57	4.9	4.8	4.9	4.73	4.94	4.84	5.48	4.68	5.06	5.13	5.08	4.8	4.79	4.99	4.61	4.74	5.19	5.37	4.77	5.08	4.44	5.1	4.93	5.91	4.55	5.39	5.17	4.32	5.18	5.49	4.47	5.15	5.3	5.02	4.82	4.87	4.57	4.54	5.25	4.85	4.68	4.71	4.45	5.14	5.1	5.31
PHYH	4.45	4.51	4.18	4.56	5.24	5.02	4.55	4.59	4.59	5.31	4.62	4.19	4.46	4.56	4.65	4.97	4.7	5.22	5	4.71	4.52	4.93	3.83	4.44	5.13	4.35	4.87	4.53	4.69	4.71	4.7	4.69	5.08	5.1	4.43	4.77	4.49	4.37	4.8	4.55	5	4.86	5.2	4.68	5.03	4.48	4.99	5.16	4.63
ACLY	5.91	5.86	5.67	5.57	5.66	5.77	5.44	5.55	5.75	5.83	5.69	5.42	5.7	5.67	5.55	5.47	5.85	5.61	5.57	5.65	6.01	5.74	5.61	5.82	5.44	5.79	5.97	6.17	5.44	5.49	5.69	5.69	5.5	5.3	5.97	5.54	6	5.89	5.37	5.72	5.94	5.51	5.67	5.5	5.88	5.38	5.68	5.53	5.44
FASN	5.14	5.03	4.64	4.52	4.88	5.37	4.26	4.85	4.92	5.04	4.85	4.49	4.54	4.64	4.5	4.31	5	4.77	4.43	4.69	5.02	4.91	4.77	4.91	4.66	5	4.74	5.47	4.41	4.54	4.88	4.84	5.08	4.3	5.28	4.76	5.23	4.53	4.67	4.57	5.25	4.73	4.85	4.89	4.75	4.63	4.69	4.87	4.19
FDX1	5.84	5.81	5.7	5.95	5.89	5.92	5.74	5.57	5.49	5.88	5.99	5.8	5.92	5.9	6	6	6.18	5.93	6.02	5.86	5.54	5.64	5.49	5.74	5.87	5.63	6.07	5.43	5.81	5.82	5.72	5.83	5.95	5.61	5.74	5.38	5.6	5.9	5.64	5.73	5.73	6.26	6.09	5.7	5.8	6.17	5.84	5.11	5.78
LDHA	7.67	7.58	7.37	7.62	7.61	7.72	7.19	6.77	7.1	7.4	7.67	7.92	7.97	7.62	8.07	7.88	7.84	7.97	8.38	7.6	6.77	7.45	7.43	7.37	7.02	7.44	8.4	7.04	7.74	8.08	7.71	7.62	7.8	7.25	7.64	6.69	7.8	7.71	7.56	7.85	8.63	7.54	7.64	7.17	7.71	7.05	7.47	7.6	7.86
DNTTIP2	7.87	7.82	7.41	7.95	7.96	7.06	7.78	7.19	7.65	6.99	7.7	7.85	7.91	7.97	7.5	8.03	7.33	7.2	5.72	6.88	7.66	7.41	7.23	7.54	7.56	7.51	8	7.65	7.75	7.62	8.2	7.89	7.78	7.41	7.51	7.55	8.2	7.75	7.24	7.45	7.43	7.9	7.82	7.39	7.23	7.74	7.29	7.47	7.54
RPL14	10.5	10.49	10.4	10.57	10.49	10.57	10.24	10.12	10.44	10.45	10.22	10.52	10.45	10.21	10.37	10.13	10.47	10.51	10.4	10.53	10.12	10.47	10.13	10.26	10.57	10.22	10.64	10.08	10.25	10.39	10.49	10.42	10.46	10.29	10.46	10.22	10.4	9.84	10.25	10.16	10.47	10.56	10.43	10.23	10.42	10.6	10.15	10.58	10.58
ZNF281	6.77	6.68	6.12	6.54	6.67	6.45	6.02	6.52	6.92	6.25	6.57	6.8	6.76	6.94	6.37	6.11	6.48	6.52	7.14	7.1	6.2	6.88	6.32	5.78	6.49	6.86	6.74	6.4	7.42	7.14	6.27	7.08	6.42	7.26	7.07	6.91	7.5	7.17	5.7	6.93	6.06	6.95	6.85	6.81	6.51	6.17	6.4	6.44	6.18
CDC20	4.52	5.03	4.28	4.59	4.56	4.9	4.37	4.43	4.32	4.63	4.24	4.78	4.73	4.78	4.55	4.49	4.46	4.89	4.82	4.52	4.26	4.51	4.74	4.42	4.32	4.68	4.6	4.68	4.53	4.41	4.38	4.4	4.62	4.49	4.52	4.16	4.53	4.36	4.12	4.34	4.54	4.4	4.43	4.62	4.18	4.09	4.61	4.38	4.3
SPTBN2	4.69	4.78	4.66	4.48	4.39	5.2	6.05	4.79	5.01	5.25	4.51	4.91	4.8	4.49	4.76	4.31	4.76	4.67	4.45	5.46	5.43	4.49	4.72	4.58	4.64	5.45	4.85	5.33	4.77	4.72	4.6	5.42	4.57	4.86	5.01	5.57	4.68	4.68	4.41	4.27	4.19	4.54	4.29	4.52	4.1	4.72	5.11	4.83	4.28
INCENP	5.13	5.16	5.07	5.16	4.93	5.06	5.21	5.1	5.07	4.73	4.78	5.24	5.17	5.28	4.81	5.33	4.99	4.93	5.21	5.19	5.19	5.14	5.26	4.98	5.14	5.28	5.1	5.4	4.91	4.9	5.19	5.03	5.42	5.07	5.06	5.23	5.1	4.75	4.94	4.74	4.94	5.04	5.11	5.07	5.27	5.05	5.09	5.04	5.1
GADD45A	4.98	5.49	4.26	5.31	5.14	4.92	4.8	4.79	4.58	3.81	4.95	5.31	5.52	5.2	4.67	5.35	4.96	5.67	5.99	4.82	4.8	4.49	4.87	4.87	4.67	4.73	5.72	5.96	4.75	5.08	4.8	4.5	5.21	4.67	4.7	4.43	4.92	4.77	4.93	5.25	5.42	4.93	5.11	4.59	4.34	4.87	5.07	4.96	5.2
RPL27A	5.72	5.81	5.59	5.91	6.09	6.05	5.75	6.07	5.55	5.69	5.81	5.11	6.2	5.99	6.35	5.57	6.04	5.42	5.89	5.71	5.63	5.1	6.03	5.84	5.32	5.33	6.32	5.73	5.66	5.71	6.12	5.64	6.57	5.51	5.89	5.89	5.54	5.44	5.66	5.4	5.71	6.13	5.72	5.06	5.6	6.09	6.28	5.93	5.63
NUP210L	2.95	3.01	2.86	2.88	3.27	3.04	2.75	2.81	2.86	3.13	2.89	3.03	2.98	3.04	3.16	2.88	2.88	3.75	3.09	3.11	3.03	3.17	3.84	3.05	3.07	3	2.85	2.97	3.07	3.31	3.01	3.04	2.97	2.9	2.98	2.88	3.08	2.92	2.88	3.08	2.99	2.75	3.05	3.16	3.22	2.83	3.26	2.94	2.98
YAP1	4.23	4.3	4.12	4.46	4.18	4.19	4.01	4.23	4.18	4.13	4.13	4.57	4.33	4.37	4.04	4.25	4.17	4.3	4.36	4.06	4.33	4.17	4.48	3.86	4.15	4.22	4.61	4.6	4.45	4.28	4.37	4.15	4.3	4.11	4.24	4.31	4.36	4.37	3.94	4.4	4.5	4.2	4.3	4.16	3.86	4.01	4.56	4.06	4.06
MAGOH	5.31	5.55	5.05	5.24	5.35	5.27	5.3	5.33	5.57	5.34	5.33	5.11	5.29	5.75	5.3	5.41	5.27	5.43	5.08	5.45	5.41	5.23	5.23	5.29	5.04	4.91	5.51	5.28	5.47	5.34	5.71	5.44	5.17	5.31	5.35	5.36	5.43	5.44	5.01	5.27	5.6	5.55	5.27	5.19	5.34	5.57	5.34	5.49	5.53
ZC3H12A	7.58	8.19	7.03	7.4	7.18	7.61	7.03	6.85	7.44	7.16	7.81	8.59	8.18	7.47	7.57	7.3	7.58	7.83	8.7	8.29	7	7.3	6.99	7.51	7.07	7.89	8.02	7.77	8.05	8.14	7.58	7.48	7.7	7.51	8.41	6.78	8.25	7.73	7.18	7.31	8.02	7.43	7.37	7.17	7	7.05	8.07	6.65	7.77
BCCIP	6.02	5.99	6.13	6.38	6.49	6.57	6.06	6.16	6.34	6.18	6.45	6.37	6.32	6.27	5.98	6.36	5.85	6.43	5.98	6.05	6.2	6.21	5.88	6.07	6.62	6.19	6.55	5.98	6.61	6.26	6.49	6.74	5.97	6.16	6.24	6.25	6.31	6.17	6.3	6.18	6.21	6.83	6.27	6.56	6.03	6.56	6.37	6.21	6.82
SDHB	6.54	6.47	6.88	6.95	6.84	6.46	6.83	6.46	7.01	6.57	6.53	7.28	6.99	6.83	7	7.17	6.79	6.77	7.18	7.16	6.85	6.78	6.9	6.66	7.04	6.73	6.78	5.98	7.38	7.09	7.15	6.94	7.15	6.91	7.13	7.28	6.19	7.06	7.07	6.94	6.53	7.26	6.54	6.64	6.41	7.59	6.92	7.15	7.22
ACSL3	3.6	3.55	3.82	3.82	3.6	3.67	3.54	3.71	3.55	3.7	3.72	4.02	4.06	3.71	3.88	3.96	3.77	3.8	3.8	3.6	3.7	3.98	4.01	3.82	3.76	3.65	3.84	3.96	3.46	3.59	3.47	4.07	3.7	3.45	3.89	3.9	3.61	3.64	3.34	3.57	4.12	3.72	3.56	3.59	3.71	4	3.63	3.6	3.59
CHORDC1	6.27	6.24	6.4	7.08	7.02	6.55	6.65	6.5	6.9	6.56	6.96	6.35	7.26	6.84	5.67	6.84	7	6.61	5.12	6.25	6.63	7.05	6.17	6.78	6.5	6.83	6.51	6.84	6.9	6.58	6.89	7.28	6.79	6.98	7.27	5.55	6.28	7.02	6.96	6.8	6.85	6.57	6.91	6.88	6.32	7	6.93	6.79	7.12
PGM1	5.99	5.94	6.19	6.17	6.07	5.87	6.12	6.41	5.68	6.05	5.76	4.96	5.92	5.71	6.13	5.78	6.25	6.4	5.79	6.41	6.17	6.33	5.63	5.77	6.04	5.72	5.7	6.12	6.07	6.04	5.18	6.16	5.77	6.03	6	5.9	5.67	5.81	6.38	6.35	5.59	6.41	6.48	6.19	5.99	5.65	6.05	6.42	6.08
ESRRA	5.45	5.41	5.55	5.57	5.25	5.36	5.26	5.57	5.34	5.14	5.47	5.52	5.17	5.4	5.85	5.45	5.44	5.74	5.62	5.55	5.61	5.45	5.73	5.38	5.45	5.3	5.66	5.75	5.31	5.39	5.47	5.21	5.75	5.02	5.25	5.56	5.21	5.37	5.34	5.42	5.38	5.44	5.76	5.4	5.74	5.35	5.54	5.55	5.7
PDP1	7.43	7.23	8.01	7.51	7.58	7.73	8.18	7.95	7.18	8.22	7.49	8.49	8.17	8.03	8.19	8.53	7.63	8.91	8.21	8.05	7.37	7.98	7.04	8.43	8.05	7.5	6.8	7.19	8.32	8.77	7.71	7.59	7.06	8.06	7.98	8.2	8.08	7.35	7.76	8.01	6.86	8.35	8.1	8.3	8	8.12	7.94	8.65	7.31
PARP1	6.58	6.35	7.21	6.56	6.46	6.66	6.78	6.58	6.43	7.24	6.65	6.12	6.53	6.44	6.46	6.99	6.95	6.29	7.06	7.25	6.98	6.56	6.7	6.7	6.51	6.68	6.14	6.5	6.81	6.54	6.9	6.98	6.52	6.74	6.79	6.39	6.4	6.9	7.27	6.31	6.76	6.67	6.9	6.41	6.6	6.31	6.3	6.91	6.43
ING4	5.94	5.74	6.35	5.92	6.08	6.07	6.31	6.51	6.37	6.1	6.16	5.31	5.97	6.13	5.75	6.31	6.44	6.29	7.13	6.6	6.25	6.49	6.27	6.17	6.41	5.82	5.84	6.3	5.92	5.42	5.64	6.69	6.19	6.52	6.14	6.08	6.26	6.17	6.61	6.26	6.52	5.93	6.7	6.15	6.61	6.58	6.12	6.18	6.97
AEBP2	7.4	7.43	7.88	8.32	8.3	7.82	7.33	7.32	7.52	7.65	8.24	7.54	7.89	7.96	7.73	8.21	7.67	7.78	6.41	7.44	7.54	7.36	7.83	7.4	7.49	7.41	7.93	7.27	7.63	7.68	7.56	7.56	7.39	7.37	7.49	7.35	7.12	8.2	8.13	7.89	7.62	7.82	8.14	7.33	7.6	7.66	7.76	7.56	7.75
ASPH	6.06	6.06	6.55	6.04	5.94	5.9	6.49	6.13	6.5	6.06	5.97	6.53	6.23	5.98	6.17	6.05	6.55	5.95	6.43	6.26	6.32	6.39	6.36	6.35	6.06	5.99	6.29	6.2	6.19	6.21	5.97	6.65	6.16	6.32	6.06	6.25	6.47	6.22	6.25	6.19	6.79	6.35	6.07	6.23	5.86	6.19	6.03	6.23	6.28
OTUD7B	3.13	3.13	3.5	3.47	3.55	3.32	3.17	3.39	3.06	3.7	3.15	2.98	3.3	3.05	3.52	3.42	3.5	3.6	3.19	3.14	3.35	3.53	3.36	3.39	3.04	3.04	3.62	3.09	3.35	3.45	3.02	3.15	2.92	2.96	3.2	3.34	3	2.99	3.1	3.23	3.09	2.91	3.09	3.23	3.99	3.25	3.43	3.34	3.1
IKBKE	5.56	5.54	5.81	4.84	4.71	5.09	5.92	5.14	5.84	5.82	4.97	4.89	5.03	5.57	4.6	5.73	5.07	4.98	5.63	4.8	5.72	5.12	5.5	5.22	4.88	5.29	4.98	5.88	4.64	5.02	5.29	4.85	5.1	5.17	5.37	5.65	5.56	5.23	5.82	5.01	5.31	4.86	4.82	4.96	5.56	5.09	5.05	5.69	5.04
CEP350	7.63	7.62	7.79	8.31	8.17	7.6	7.68	7.8	8.07	8.18	7.45	7.84	7.98	7.53	7.74	8.05	7.79	8.34	6.35	7.28	7.62	8.03	7.81	7.64	8.27	7.8	7.63	7.15	8.18	7.84	7.23	8.04	7.68	8.08	7.8	8.05	7.61	7.55	8.08	7.86	7.88	7.68	8.37	7.81	8.22	7.87	7.78	7.92	8.38
TARBP1	6.11	6.09	6.45	6.14	5.33	5.54	6.3	5.75	6.02	7.05	5.54	4.77	6.04	5.72	5.98	6.71	5.52	5.89	4.47	5.78	6.69	5.85	5.65	5.99	5.1	5.71	5.32	6.39	5.38	5.36	5.34	5.98	5.42	5.89	6.52	6.5	5.68	6.23	6.86	6.08	6.01	6.06	5.29	5.56	5.8	6.33	5.54	6.84	5.47
SHMT2	7.59	7.55	8.17	6.76	6.6	6.66	7.25	7.06	7.03	7.59	7.22	6.07	7.04	7.3	7.04	7.34	7.97	6.53	7.65	8.03	7.56	6.79	7.3	7.37	6.39	7.49	6.51	7.27	6.64	6.17	7.87	7.13	7.07	7.14	7.98	6.9	7.12	8.01	7.81	7.17	7.4	7.26	7.19	6.52	6.92	6.8	7.31	7.19	7.61
ARNTL	4.9	6.21	7.16	6.53	7.33	6.34	5.59	6.68	6.33	6.58	6.56	5.63	6.57	5.98	6.82	5.26	6.43	6.49	6.14	6.48	5.64	7.21	6.46	5.3	6.86	6.53	4.11	5.68	6.57	6.73	5.81	7.11	5.46	6.61	6.6	6.39	6.13	6.75	5.97	7.07	3.88	6.6	7.21	6.89	7.33	6.39	5.93	6.38	6.93
DDB1	6.29	6.58	6.78	7.25	7.44	6.96	6.76	7.13	6.85	6.76	7.11	6.88	7.34	6.68	7.01	6.68	7.13	7.3	7.45	7.27	6.58	7.15	6.64	6.57	7.26	6.69	7.01	6.65	6.93	6.93	6.23	7.34	6.67	7.17	7.04	6.94	6.55	7.18	6.64	6.82	6.75	6.81	7.66	6.95	6.95	6.81	7.22	7.24	7.47
MCL1	9.08	9.48	9.71	10.61	10.14	9.68	10.19	11	9.81	9.72	9.91	10.02	10.15	9.57	10.48	10.59	9.47	9.56	8.98	9.91	9.31	9.71	9.02	10.19	10.36	10.6	9.09	8.67	9.97	10.55	10.21	8.68	10.03	10.33	10.12	10.44	10.26	9.11	10.55	9.54	8.36	9.98	10.01	9.31	9.28	10.25	10.03	9.9	10.16
DNM1L	7.06	7.6	7.91	8.71	8.71	7.42	7.22	7.6	7.26	6.93	7.75	8.22	8.02	7.86	7.71	7.89	8.11	7.9	6.22	6.73	7.2	7.45	7.9	7.48	7.67	7.46	7.83	6.95	7.86	7.81	7.23	8.08	7.55	7.65	7.86	7.2	6.78	8.04	8	8.14	7.27	7.66	8.63	7.73	7.53	7.75	7.8	7.58	8.18
MRPS15	6.48	6.8	6.99	7.23	6.86	7.1	6.98	6.53	6.88	6.92	6.98	6.77	7.13	7.03	6.44	6.7	7.06	6.5	7.3	7.65	6.82	6.69	6.91	6.66	6.99	6.86	7.15	6.83	7.15	7.06	7.15	7.07	6.83	6.72	7.16	6.86	7.12	6.96	6.9	6.68	6.54	6.88	7.22	6.26	6.55	7.08	6.96	6.8	7.21
FH	4.22	4.51	4.69	4.95	5.18	4.45	4.75	4.64	4.91	4.47	4.81	4.19	4.29	4.66	4.5	4.98	4.83	5.02	4.32	4.37	4.63	4.77	4.76	4.41	4.77	3.96	5.05	4.18	4.75	4.08	4.23	5.1	4.32	4.71	4.36	4.5	4.52	4.58	5.72	4.76	5.16	4.73	5.11	4.99	4.96	5.03	5.21	4.79	5.21
TCTN2	5.02	5.46	5.73	5.46	6.01	5.37	5.58	5.42	5.61	5.37	4.65	5.53	5.04	4.95	5.44	5.88	5.54	5.17	6.19	5.59	5.32	4.67	4.67	5.39	5.49	5.49	4.94	5.06	4.67	4.83	4.51	5.83	5.99	5.46	5.63	5.52	5.01	5.26	5.73	5.48	5.32	5.22	5.81	5.38	6.37	5.44	4.7	5.7	6.3
RPS27A	8.82	9.17	9.34	9.21	9.59	9.53	9.56	9.64	9.14	9.33	9.82	8.58	9.41	10.05	9.37	9.53	9.58	9.6	9.22	9.69	9.56	9.13	9.64	9.49	9.62	8.92	9.38	9.58	9.45	9.16	9.64	8.85	9.52	8.83	8.9	9.87	9.08	8.56	9.33	8.96	8.77	9.08	9.52	8.89	9.05	9.42	9.57	8.99	9.44
HRAS	5.46	5.66	5.87	5.77	5.48	5.67	5.59	5.66	5.44	5.66	5.66	5.87	5.53	5.9	5.65	5.87	5.62	5.99	6.15	5.93	5.79	5.87	5.93	5.56	5.63	5.68	5.58	5.92	5.82	5.46	5.98	5.46	5.89	5.51	5.51	5.73	5.68	5.52	5.56	5.68	5.85	5.32	5.6	5.62	5.66	5.38	5.77	5.57	5.42
MRPS35	5.05	5.69	6.3	6.61	6.87	5.78	5.89	5.69	5.71	5.56	6.86	5.29	6.03	7.16	5.78	6.02	6.53	5.94	5.6	6.23	5.94	5.62	6.33	5.75	6.17	5.53	6.5	5.68	6.25	5.79	6.41	6.08	5.82	5.78	5.87	5.69	5.67	6.5	6.45	6.2	5.67	6.42	6.8	5.78	5.84	5.98	5.88	6.05	6.08
KDM5A	7.63	8	8.44	8.55	8.76	8.05	7.65	7.75	7.9	7.79	8.54	7.55	8.01	8.29	8.01	8.28	8.19	8.24	7.26	7.6	7.71	7.64	8.46	7.75	8.11	7.97	7.67	7.54	7.92	8.01	7.71	8.06	7.47	7.73	7.9	7.67	7.35	8.42	8.52	8.45	7.74	8.25	8.68	7.83	7.82	8.16	8.03	7.97	7.99
PTPN11	7.16	7.47	7.83	8.25	8.45	7.52	7.1	7.6	7.51	7.49	7.89	7.3	7.67	7.67	7.61	7.58	7.98	7.77	6.46	7.58	7.15	7.64	7.71	7.41	7.74	7.32	7.59	6.83	7.85	7.91	7.33	7.75	7.24	7.3	7.42	7.63	7.1	8.06	7.68	8.02	7.39	7.83	8.3	7.49	7.35	7.52	7.9	7.49	7.43
HSP90B1	8.45	8.8	9.26	9.46	9.39	8.41	8.97	8.95	10.32	8.27	9.69	8.69	9.18	9.41	8.78	9.01	9.7	9.02	8.39	8.58	8.49	9	9.6	8.8	8.87	8.52	9.67	9.26	9.25	9.43	9.06	8.67	8.95	9.6	9.01	8.63	9.37	9.53	9.63	9.12	9.79	8.57	10.04	9.6	8.33	9.03	8.91	8.87	9.93
YAF2	5.71	5.87	6.1	7.46	7.22	6.34	6	6	6.27	5.56	6.97	6.23	6.83	6.94	6.42	6.46	6.65	6.45	5.26	6.06	5.59	6.08	6.75	6.24	6.73	6.31	6.6	5.6	6.52	6.46	5.85	6.58	5.96	6.18	6.43	6.02	5.32	6.97	6.77	6.52	6.02	6.72	7.52	6.1	6.48	6.67	6.47	5.93	6.62
CAND1	6.81	7.15	7.9	8.18	8.05	7.06	7.22	7.19	7.22	6.92	7.94	7.54	7.81	7.75	7.48	7.72	8.14	7.59	5.96	6.72	7.05	7.11	7.78	7.38	7.4	7.69	7.56	6.94	7.3	7.25	7.42	7.66	7.36	7.3	8.02	7.19	6.87	8.01	7.95	7.78	7.34	7.6	8.14	7.35	7.46	7.4	7.57	7.25	7.63
KDM4A	5.75	6.05	6.7	6.36	6.44	6.05	5.75	6.04	6.2	6.1	6.21	6.26	6.21	5.83	6.38	5.99	6.08	6.47	6.86	6.42	6.27	6.31	5.94	5.79	6.45	5.82	5.98	6.09	6.12	5.89	6.03	6.25	5.73	6.42	6.39	6.05	5.86	6.68	6.51	6.4	6.31	6.25	6.61	6.05	6.51	6.04	6.29	6.08	6.82
MT2A	8.43	8.52	8.75	7.05	7.81	10.79	7.01	5.98	7.21	7.45	7.49	8.5	7.02	7.93	8.82	7.69	6.94	8.78	9.92	7.56	7.48	7.05	9.64	8.04	7.98	7.3	9.24	7.01	8.23	11.38	8.17	7.68	8.27	7.07	7.07	6.27	8.88	7.99	6	8.89	8.46	8.28	6.53	9.25	7.94	7.1	7.25	8.04	9.73
TAF1A	3.4	3.66	4.14	4.61	4.8	4.11	3.79	4.54	4	4.15	4.1	3.78	4.49	3.77	3.93	3.97	4.16	4.62	3.86	3.6	3.71	3.88	3.3	3.96	4.62	4.24	4.48	3.96	4.17	3.9	3.31	4.82	3.96	4.4	4.52	3.85	3.94	3.99	4.35	4.32	4.29	4.52	4.72	4.37	5.39	4.37	3.89	4.09	5.64
BHLHE41	4.92	4.95	5.05	7.36	5	4.85	4.9	5.05	5.69	4.99	6.29	5.25	6.17	5.69	5.08	5.67	5.64	5.16	5.39	5.28	5.11	4.92	5.33	4.91	4.87	5.15	6.37	4.88	4.92	4.91	6.59	4.99	5.42	5.45	6.02	4.86	5.05	5.5	4.79	5.37	6.29	4.91	5.37	5.11	4.95	5.13	5.52	4.73	5.12
USP5	5.05	5.17	5.59	5.14	4.83	5.07	5.22	5.49	5.09	5.57	5.31	5.11	5.05	5.22	5.47	5.05	5.43	4.94	5.41	5.9	5.44	5.38	5.44	5.18	5.42	5.15	5.06	5.32	5.32	4.91	5.28	5.14	5.08	5.4	5.42	5.01	5.28	5.45	5.55	5.07	4.94	5.08	5.47	5.22	5.14	4.86	5.41	5.12	5.19
MTA2	7.09	7.28	8.07	8.09	8.23	7.78	7.4	8.1	7.18	7.67	7.87	7.98	8.18	7.36	8.39	7.85	8.21	8.22	8.49	8.62	7.89	8.11	8.14	7.29	8.47	7.44	7.61	7.34	8.25	8.06	7.76	7.76	7.88	8.07	7.82	7.4	7.61	7.98	7.93	7.82	7.09	7.34	8.52	7.42	8.19	7.59	7.89	7.65	8.53
RNF2	6.26	6.33	6.63	7.29	7.47	6.54	6.47	6.76	6.75	6.14	7.1	6.75	6.88	6.71	6.7	6.3	6.89	6.7	6.28	6.67	6.06	6.94	5.91	6.24	7.44	6.12	7.54	5.86	6.38	6.82	6.11	6.76	6.34	6.96	6.9	6.61	6.13	7.26	6.3	7.25	7.21	6.77	7.38	6.66	6.92	6.61	6.68	6.17	7.45
ENO1	7.99	7.62	7.88	7.49	8	8	7.99	8	7.9	8.08	8.12	7.52	8.07	8.01	8.45	7.66	8.35	8.03	8.71	8.68	8.14	7.8	7.97	7.87	8.24	7.94	8.39	7.66	8.29	8.37	8.58	8.21	8.14	8.07	8.32	7.91	8.69	7.94	7.77	8	8.42	8.25	8.38	7.47	8.35	7.53	8.19	8.23	8.36
ATM	8.42	7.9	8.35	8.16	8.17	7.72	8.53	8.71	7.77	8.59	7.87	6.35	7.73	7.51	8.02	8.31	8.06	7.57	6.41	7.56	8.69	7.88	8.1	8.34	8.39	7.89	6.82	8.45	7.56	7.45	8.26	7.95	8.2	7.93	7.63	7.33	7.67	7.89	8.75	8	8.07	8.38	8.11	7.88	9.07	8.45	7.45	8.09	7.88
FOXI2	5.48	5.24	5.45	5.44	5.35	5.68	5.38	5.41	5.52	5.17	5.52	5.63	5.57	5.67	5.39	5.62	5.44	5.72	5.66	5.37	5.28	5.42	5.44	5.34	5.53	5.59	5.56	5.6	5.37	5.36	5.59	5.25	5.51	5.37	5.48	5.52	5.37	5.43	5.39	5.49	5.4	5.29	5.39	5.47	5.27	5.2	5.45	5.29	5.23
ACSL4	6.64	6.28	6.61	6.71	5.89	5.93	7.2	6.37	6.29	6.64	5.43	7.88	6.37	6.87	7.49	6.64	6.24	7.18	6.85	6.31	6.01	7.19	6.06	7.12	6.73	5.7	6.79	6.26	7.39	7.21	6.17	7.62	5.94	7.84	5.83	6.74	6.03	5.98	6.4	5.93	6.92	7.63	7.58	7.07	6.15	6.05	5.58	7.42	6.6
EPHB2	4.34	4.11	4.32	4.29	4.3	4.27	4.05	4.31	4.41	4.14	4.23	4.51	4.48	4.14	4.69	4.39	4.39	4.28	4.33	3.83	3.78	4.08	4.48	4.26	4.35	4.55	4.35	4.24	4.04	4.37	4.32	3.98	4.19	4.15	4.21	4.09	4.29	4.22	4.08	4.09	4.21	3.78	4.29	4.21	4	4.17	4.42	3.95	4.17
TROVE2	7.4	6.62	7.33	7.89	8.47	7.36	7.24	7.72	7.38	6.9	7.81	7.71	7.7	7.41	7.73	7.77	7.49	7.73	5.63	7	7.05	7.17	7.73	6.89	7.56	6.71	7.46	6.76	7.42	7.25	8.02	7.38	6.8	7.51	6.96	6.72	6.86	7.34	7.27	7.8	7.4	7.87	7.74	7.54	7.82	7.7	7.29	7.49	7.33
KRAS	7.97	6.95	8.07	8.52	8.78	8.06	7.39	8.43	7.09	7.84	8.3	7.77	7.78	8.09	8.79	8.01	8.52	7.92	6.48	7.78	7.69	8.27	8.17	7.48	8.46	8.01	7.34	6.71	8.57	8.38	8.3	8.36	7.68	8.24	7.87	8.05	7.23	7.98	7.85	8.43	8.11	8.15	8.48	8.08	8.03	7.91	8.39	7.95	8.08
PRPF38A	7.85	7.62	7.87	8.01	8.2	7.85	7.76	7.45	8.03	7.82	8	8.4	8.02	7.56	7.76	7.91	7.84	7.97	8.24	7.76	7.95	7.78	7.53	7.86	7.88	7.92	8.24	7.42	8.1	8.15	7.87	8.49	7.76	8.24	8.22	7.69	8.38	8.37	8.12	8.13	8.06	8.23	8.18	8.21	8.01	7.87	7.49	8.14	8.3
NTRK1	4.84	4.81	4.84	4.81	4.84	4.86	4.73	4.89	4.79	4.63	4.58	5.19	4.88	4.81	4.98	4.88	4.87	5.13	4.78	4.67	4.91	4.86	4.88	4.98	5.1	4.84	4.86	4.87	4.6	4.99	4.78	4.97	5.07	4.75	4.77	4.79	4.77	4.77	4.52	5.03	4.64	4.54	4.85	4.83	4.62	4.74	4.94	4.64	4.69
TRAF6	7.66	7.62	7.66	8.21	7.92	7.92	7.59	7.66	7.8	7.55	7.58	7.46	8.07	7.74	7.95	7.75	7.72	7.78	7.25	7.75	7.62	7.42	7.8	7.72	7.36	8.07	7.9	7.33	7.95	7.84	7.75	8.14	7.6	7.96	8.08	7.44	7.44	7.98	7.83	7.77	7.66	8.24	7.94	7.73	7.77	7.83	7.46	8.09	7.67
ACBD3	8.43	8.2	8.54	8.65	8.71	8.56	8.51	8.15	8.5	8.57	8.42	8.47	8.85	8.7	8.43	8.59	8.62	8.76	8.04	8.5	8.36	8.4	8.3	8.32	8.43	8.83	8.52	7.65	8.78	8.55	8.01	8.83	8.22	8.74	9.11	8.13	8.56	8.73	8.68	8.79	8.26	8.61	8.98	8.65	8.38	8.5	8.54	9.04	8.81
FAM90A1	4.71	4.42	4.88	4.68	4.49	5.06	4.82	4.54	4.67	4.86	5.06	5.08	5.07	4.88	5.16	4.88	4.68	4.98	4.82	4.7	4.8	4.87	5.01	4.78	4.61	5.17	4.8	4.95	4.9	4.8	5.19	4.71	4.82	4.86	4.85	4.45	4.55	4.72	4.8	4.64	4.99	4.6	4.81	4.56	4.47	4.56	4.84	4.86	4.89
ZCCHC17	5.55	5.38	5.65	5.8	7.12	6.08	5.57	6.03	5.68	5.97	5.88	5.44	5.45	5.67	6.46	5.45	5.84	6.6	6.29	5.97	5.88	6.35	5.17	5.45	6.33	5.01	6.02	5.45	5.88	6.31	5.31	5.75	5.72	6	5.47	5.96	5.19	5.71	5.94	6.14	5.97	6.1	6.53	6.48	6.84	6.16	6.11	6.11	6.08
GDI2	8.36	8.08	8.41	8.08	8.74	7.85	8.71	8.27	8.15	8.75	7.84	7.76	8.34	8.09	7.9	8.28	8.6	8.28	7.63	7.98	8.6	7.9	8.1	8.6	8.04	8.28	8.5	7.8	7.53	8.33	8.56	8.23	8.35	8.12	8.16	7.92	8.18	8.18	8.42	8.12	8.46	8.2	8.58	8.36	8.55	8.22	8.28	8.79	8.69
NES	4.74	4.58	4.78	4.89	4.42	4.91	4.7	4.81	4.69	4.62	4.82	4.83	4.86	5.09	4.98	4.98	4.84	5	4.99	4.36	4.48	4.47	4.98	4.84	4.72	4.79	4.86	4.79	4.85	4.77	4.77	4.45	4.66	4.56	4.61	4.47	4.41	4.44	4.56	4.64	4.56	4.69	4.74	4.68	4.52	4.45	4.71	4.43	4.42
KIF11	2.59	2.28	2.7	2.83	2.59	3.13	2.81	3.32	2.62	3.41	2.7	2.6	2.74	2.47	3.69	3.17	3.21	2.92	2.17	3.38	3.29	2.69	3.12	2.5	3.11	2.38	3.12	3.55	2.8	2.3	2.52	3.43	2.29	2.93	2.69	2.57	2.24	2.4	3.23	2.68	3	2.38	3.05	2.76	3.82	3.41	2.39	3.7	4.21
LDHB	7.82	7.41	7.96	8.36	8.39	7.65	7.1	6.55	7.19	7.28	8.59	6.36	7.46	8.21	7.86	7.73	8.02	6.93	7.51	7.59	7.39	6.99	7.87	6.69	7.29	6.36	7.4	6.7	7.61	6.63	7.52	7.57	6.96	7.36	7.68	6.5	7.22	7.64	8.41	8.63	7.07	7.96	8.11	7.62	8.08	7.85	7.29	8.71	7.28
OS9	7.69	7.57	7.8	7.32	7.7	7.46	7.56	7.39	7.75	7.57	7.63	6.93	7.49	7.7	7.41	7.76	7.83	7.53	7.72	7.83	7.79	7.54	7.83	7.39	7.32	7.29	7.25	7.5	7.39	7.48	7.54	7.59	7.47	7.42	7.43	7.5	7.92	7.73	7.97	7.95	7.24	7.46	7.83	7.23	7.33	7.14	7.3	7.91	7.35
RBBP4	8.21	7.8	8.55	8.27	8.54	8.18	8.37	8.45	8.49	8.46	8.06	7.92	8.41	8.1	8.15	7.99	8.15	8.12	8.25	8.44	8.37	8.17	7.85	8.42	8.42	8.23	8.44	8.01	8.38	8.09	8.34	8.63	7.93	8.54	8.27	8.37	8.04	8.09	8.33	8.13	8.19	8.64	8.36	8.31	8.57	8.53	8.16	8.69	8.43
MDM2	7.92	7.63	8.26	8.14	8.35	7.79	7.67	7.91	7.58	8.1	8.18	7.66	7.8	8.1	7.73	8.26	8.34	7.76	7.32	7.81	7.95	7.69	8.09	7.75	7.5	8	7.8	7.61	8.04	7.89	8	7.94	8.03	8.12	8.15	7.54	9.34	8.47	8.35	8.2	9.24	7.99	8.23	7.94	7.98	7.7	7.94	8.19	7.51
HDAC1	7.66	7.43	7.92	7.57	7.86	7.28	7.73	8.54	7.45	7.95	7.3	7.17	7.72	7.48	7.57	7.87	7.71	7.82	8.04	8.08	8.2	7.76	7.54	7.64	7.8	7.15	7.27	7.49	7.72	7.62	7.63	7.46	7.86	8.09	7.56	7.49	7.44	7.54	7.9	7.44	7.17	7.57	8.07	7.25	8.06	7.34	7.71	8.05	7.85
SP1	7.31	6.71	7.97	7.62	7.48	7.09	6.66	7.14	7.12	7.83	6.99	6.69	7.19	6.74	7.09	7.82	7.45	7.42	7.62	7.83	6.64	7.2	7.42	7.05	7.2	7.46	6.4	6.2	7.12	7.03	7.03	7.26	6.79	7.39	7.42	6.93	7.13	7.39	7.48	7.56	7.46	7	7.68	6.6	7.86	7.1	6.69	7.36	7.4
VPS26A	6.73	6.64	6.83	7.11	7.31	7.18	6.6	6.99	6.9	6.89	7.26	6.85	7.16	6.68	7.11	6.92	6.67	7.05	5.78	6.86	6.71	6.82	6.89	6.83	6.76	7.17	6.91	6.35	6.9	6.91	7.08	7.3	6.46	6.75	7.1	6.77	6.35	7.11	6.86	7.21	7.18	7.55	6.91	6.54	7.33	7.16	6.94	7.13	7.41
ATF6	8.3	8.31	8.3	8.58	8.76	8.55	8.16	8.06	8.58	8.41	8.3	8.49	8.27	7.96	8.6	7.9	8.07	8.78	7.95	8.23	8.22	8.71	8	8.05	8.71	8.46	8.57	8.04	8.41	8.37	8.25	8.46	8.1	8.08	8.25	8.06	8.47	8.33	8.35	8.6	8.57	8.53	8.63	8.24	8.39	8.56	8.37	8.56	8.71
DEPDC1	0.54	0.97	0.53	0.61	0.84	0.64	0.54	1	0.61	0.63	1.06	0.86	0.59	0.51	0.86	0.79	0.56	0.95	1.06	0.59	0.62	0.58	0.73	0.81	0.61	0.5	0.79	0.65	0.99	0.66	0.61	0.57	0.63	0.56	0.67	0.69	0.58	0.85	0.89	1.09	0.7	0.67	0.87	0.6	0.87	0.71	0.6	0.56	0.83
HIST4H4	5.8	6.59	5.78	5.73	6.16	6.67	6.45	5.71	5.86	6.57	6.7	6.71	5.75	6.38	6.06	6.17	6.18	6.42	6.64	6.38	5.41	6.26	6.52	6.15	5.74	6.54	5.87	6.08	5.84	6.27	6.08	6.54	5.98	5.91	6.63	5.46	6.31	7.19	6.34	6.57	6.25	6.08	5.78	6.39	5.22	6.03	6.58	5.1	6.05
MLYCD	6.45	7.6	6.54	6.98	6.92	6.86	6.05	6.5	6.46	7.7	6.65	6.55	6.78	7.59	7.42	7.2	6.78	6.87	7.21	7.01	6.63	6.43	6.73	6.82	7.44	7.17	7.39	6.89	7.36	7.56	7.2	8.24	6.33	8.15	6.34	7.1	6.92	6.52	6.92	7.18	6.87	7.22	6.64	7.57	6.32	6.95	6.86	7.28	7.24
MUC1	4.54	5.05	4.59	4.4	5.13	5.05	4.58	6.08	4.48	4.79	4.36	5.51	4.71	4.7	5.62	4.56	5.13	5.66	5.41	5.53	4.87	5.58	4.5	5.28	5.02	4.88	4.86	4.84	4.85	4.84	4.07	4.87	4.78	5.6	5.42	4.8	5.07	5.05	4.11	4.95	4.72	4.76	4.61	4.99	5.67	4.12	5.41	4.79	4.51
RELA	7.08	7.67	7.14	7.2	7.18	7.86	6.78	7.57	7.23	7.22	7.59	8.13	7.8	7.53	7.81	7.13	7.52	7.98	8.31	8.11	6.9	7.89	7.79	7.11	7.66	7.55	7.56	7.28	7.86	7.76	7	8.07	7.44	7.8	7.88	7.59	7.84	8	6.98	7.7	7.72	7.43	7.42	8.11	7.24	7.14	7.88	7.01	7.76
MKI67	3.56	3.79	3.57	3.37	3.78	3.97	3.77	3.81	3.62	3.87	3.35	3.56	3.76	3.52	3.77	3.82	3.94	3.91	3.65	3.72	3.88	3.68	3.77	3.69	3.44	3.7	3.79	3.96	3.41	3.76	3.5	4.03	3.79	3.61	3.83	3.68	4.01	3.54	3.5	3.96	3.91	3.52	3.61	3.6	4.11	3.68	3.71	3.55	3.6
NR4A1	6.32	8.09	6.42	7.04	6.95	6.92	7.36	5.44	7.74	6.22	6.82	8.52	7.18	7.84	6.98	8.07	6.94	8.23	7.55	6.5	5.74	6.37	7.63	7.04	5.66	7.61	8.42	5.86	7.15	6.83	7.89	7.36	7.44	6.19	6.69	6.03	6.39	7.6	7.13	7.58	8.82	5.71	6.53	6.36	5.12	5.82	8.12	5.37	6.68
SMYD3	5.39	5.73	5.4	5.19	4.23	5.15	4.51	4.48	5.33	5.71	4.95	4.33	5.23	4.67	3.97	5.03	4.3	4.73	4.27	4.8	5.46	4.59	4.44	5.3	4.27	5.05	4.89	5.15	4.41	4.52	5.12	5.28	4.8	4.61	5.2	5.25	4.87	4.93	5.28	5.06	5.57	5.6	3.37	4.53	5.03	5.62	5.1	5.63	4.7
LMNA	5.17	6.14	5.08	6.06	7.59	5.63	6.36	5.62	5.19	5.41	7.51	8.06	6.92	7.88	6.23	5.58	7.25	6.28	5.78	5.47	5.36	7.21	6.14	5.45	5.47	6.24	6.51	5.65	6.35	6.15	6.72	6.5	7.94	6.66	6.91	6.49	6.22	8.49	4.98	6.24	5.96	5.17	7.48	6.67	5.02	5.2	6.51	5.26	5.34
NHP2	5.84	5.99	5.82	5.95	5.66	6.13	5.93	5.78	5.79	6.04	5.4	5.89	5.84	6.1	5.86	6.03	5.8	5.18	6.19	6.47	6	5.91	5.88	5.91	5.94	5.68	6.09	6.33	6.06	5.75	6.69	5.78	5.84	5.62	5.97	6.1	6.03	5.8	5.88	5.76	5.96	6.09	5.8	5.84	5.59	5.97	6	5.93	5.66
GNAT2	4	4.07	4.03	4.47	4.04	4.11	4.17	4.18	4.01	3.91	3.97	4.24	4.08	4.07	4.15	4.25	4.12	3.9	4.13	3.85	4.12	4.02	4	4.23	4.17	4.07	4.41	4.31	4.2	4.13	4.22	3.93	4.13	4.06	4.24	3.88	3.91	3.89	4.2	3.89	3.69	4.29	4.08	4.18	3.97	4.3	4.4	3.92	4.2
SHC1	6.35	7.04	6.6	6.1	6.34	6.83	6.22	6.6	6.37	6.69	6.62	6.83	6.61	6.18	6.92	6.2	6.56	6.75	7.05	7.22	6.47	6.84	6.66	6.48	6.96	6.86	6.6	6.46	6.82	6.71	6.41	6.94	6.61	6.85	6.89	6.69	6.81	6.95	6.21	6.82	6.76	6.48	6.56	6.91	6.49	6.19	6.78	6.33	6.68
GOT1	5.36	6.17	5.51	6.54	7.02	6.46	6.2	5.9	5.8	5.77	6.26	7.62	6.96	6.06	6.21	5.99	6.21	6.59	7.04	6.64	5.66	6.09	5.66	6.25	7.26	6.2	6.68	5.44	6.87	6.08	5.08	6.75	5.77	6.58	7	6.25	5.6	6.54	5.92	6.55	6.92	5.95	7.23	6.42	6.56	6.29	6.76	5.45	7.67
NFKB2	7.22	8.01	7.35	7.43	7.41	7.54	6.76	7.46	7.57	7.09	7.78	8.85	7.54	7.06	7.71	6.85	7.45	8.08	9.4	7.66	6.45	7.65	7.46	7.3	7.52	7.4	8.09	7.36	8.19	8.17	7.28	7.41	7.7	7.75	7.73	7.16	7.84	7.78	6.99	7.41	7.9	7.41	7.65	7.81	7.62	6.69	8.39	6.63	8.2
TMEM216	4.04	4.41	4.12	4.8	5.77	4.84	4.49	4.86	4.35	3.72	4.82	4.63	4.79	4.58	4.73	4	4.84	5.07	5.12	5.52	4.42	4.84	3.99	4.22	5.87	4.18	5.07	4.2	4.31	4.92	4.04	5.46	4.67	5.05	5.15	4.36	4.53	4.89	4.21	4.04	4.26	4.52	5.6	4.91	5.07	5.02	4.63	4.23	5.81
KIF20B	6.42	6.82	6.53	6.99	6.8	6.83	6.3	5.56	6.76	6.83	6.48	7.01	6.95	6.7	5.84	6.74	5.79	5.53	4.58	5.87	6.82	6.08	6.88	7.07	6.56	7.59	6.7	6.26	6.92	6.74	7.16	7.64	6.15	6.18	6.69	6.46	5.89	6.65	7.13	6.7	6.89	7	6.31	6.97	5.98	7.02	6.88	6.58	6.94
USP2	3.59	4.15	3.74	4.13	4.16	3.47	3.83	3.44	3.75	3.47	4.67	4.62	4.35	3.85	3.38	3.79	3.87	3.91	4.09	3.43	3.64	3.55	4.06	3.67	3.65	4.13	4.15	3.98	3.63	3.84	3.74	3.61	4.19	3.84	4.3	3.7	3.65	5.24	3.23	4.05	3.79	3.31	4.54	4.28	3.27	3.48	3.75	3.72	3.69
CCNL2	7.13	7.87	7.88	7.38	7.69	7.58	7.29	7.48	7.32	7.6	7.54	7.66	7.6	7.07	7.79	7.49	7.23	7.81	7.95	7.52	7.5	7.63	7.12	7.46	7.76	7.35	7.35	7.74	7.79	7.37	7.45	7.72	7.51	7.77	7.61	7.62	7.44	7.54	7.57	7.52	7.64	7.6	7.7	7.95	8.04	7.62	7.38	7.82	7.64
IDH	3.5	4.15	4.18	3.6	3.34	3.53	3.77	3.52	3.1	3.53	4.3	3.25	3.42	3.57	4.05	3.71	3.23	4.14	3.92	3.94	3.54	3.64	4.17	3.52	3.71	4.05	3.81	4.33	3.23	3.21	3.65	3.71	3.77	3.36	4.15	3.64	3.6	3.78	3.86	4.03	3.69	3.55	3.46	3.25	3.28	3.68	3.83	3.43	4.46
SETDB1	5.86	6.56	6.59	6.04	6	6.37	6.41	7.18	6.37	6.65	6.02	5.64	6.44	6	6.43	6.05	6.33	6.5	6.72	6.93	6.46	6.93	6.25	6.37	6.62	6.52	5.83	6.34	6.68	5.65	6.09	6.98	6.19	6.94	6.52	6.52	6.3	6.71	6.77	6.41	6.4	6.49	6.41	6.44	6.78	6.48	6.01	6.49	6.6
LGR4	3.55	4.14	4.13	3.85	4.09	4.03	4.06	3.75	4.53	3.5	4.45	3.91	4.19	4.62	3.88	4.22	4.01	4.04	3.86	3.45	3.66	4.13	4.14	3.87	3.77	3.84	4.27	4.11	4.13	3.86	3.57	3.87	3.85	4.27	3.98	4.35	4	4.16	4.37	4.22	4.72	3.69	4.51	3.84	3.79	4.41	3.79	3.87	4.19
FKBP4	5.69	6.69	6.85	6.68	6.86	7.12	6.12	6.05	6.29	6.33	6.16	6.5	6.45	6.4	6.32	6.86	6.58	6.23	7.42	6.58	6.31	6.07	5.86	6.1	6.13	6.31	6.51	6.55	5.98	6.16	6.5	6.62	6.72	6.33	6.39	6.14	6.32	6.25	6.61	6.24	6.82	5.68	7.2	6.25	6.32	6.08	6.27	6.09	6.81
PTMA	11.17	11.27	11.29	11.52	11.41	11.29	11.15	11.27	11.31	11.25	11.16	11.37	11.37	11.1	11.32	11.38	11.4	11.24	11.42	11.39	11.2	11.25	11.27	11.2	11.15	11.05	11.57	11.15	11.42	11.49	11.36	11.21	11.41	11.34	11.1	11.04	11.06	11.27	11.27	11.38	11.2	11.31	11.22	11.26	11.13	11.22	11.37	11.23	11.39
RCC2	7.08	7.3	7.37	7.18	6.97	6.97	6.9	6.99	7.17	7.1	6.73	7	6.98	7.13	7.26	7.11	7.37	6.98	7.77	7.61	7.01	7.03	7.29	7.27	7.1	7.24	7.29	7.04	6.83	6.93	7	7.27	7.08	7.34	7.03	6.95	7.03	7.34	7.08	7.33	7.32	7.2	7.15	6.78	7.07	7.05	7	7.17	7.56
POLL	4.97	5.23	5.3	4.71	4.99	5.15	5.41	5.61	5.25	5.43	4.77	4.69	4.91	4.66	5.4	5.1	5.1	5.16	5.67	5.8	5.61	5.58	5	5.13	5.14	5.16	4.72	5.25	5.32	4.79	4.76	5.3	5.25	5.38	5.18	5.42	5.38	4.97	4.91	5.08	5.29	4.97	5.19	5.5	5.6	5.04	5.2	5.18	5.16
TCTN1	6	6.19	6.24	5.32	5.12	5.37	6.46	5.39	5.64	6.43	6.61	5.38	5.72	6.93	5.17	6.1	6.73	4.92	5.25	5.34	5.84	4.76	6.2	6.75	4.94	5.91	5.69	6.02	4.99	5.12	5.67	5.82	5.67	5.53	5.91	6.14	5.75	5.84	7.4	5.98	5.36	6.05	5.82	5.13	5.31	6.26	5.64	5.39	5.15
ACACA	5.38	6.22	5.9	5.55	5.73	5.53	5.92	5.58	5.36	5.73	5.52	6.04	5.87	5.86	5.93	5.46	6.22	5.76	5.82	6.17	5.95	5.89	5.49	5.74	6.36	5.32	6.6	5.68	5.44	6.33	6.04	7.33	5.36	6.39	5.48	5.93	5.66	5.26	5.88	5.72	6	6.14	6.13	5.26	5.71	5.48	5.32	5.7	5.26
CUL2	6.84	6.98	6.93	7.36	7.32	6.97	6.62	6.78	7.15	6.79	7.41	6.69	7.35	6.86	7.04	6.83	6.58	7.37	5.81	6.68	6.56	6.59	6.92	7.24	6.77	6.89	7.65	6.51	7.04	6.68	7.05	7.37	6.54	7.01	7.04	6.7	6.2	7.36	7.44	7.64	7.41	7.4	7.03	6.89	7.06	7.23	6.85	6.91	7.1
HDAC7	6.39	7.12	6.87	6.37	7.36	7.2	6.68	8.2	6.76	6.56	6.71	7.28	6.69	6.62	7.67	6.85	7.31	7.64	8.75	8.08	6.53	8.12	6.66	6.68	7.95	6.82	6.98	6.82	7.79	7.47	6.93	7.2	7.14	7.58	7.03	7.05	7.11	7.19	6.45	6.93	7.38	6.47	6.76	7.68	7.14	6.21	7.34	6.44	7.47
TCTN3	5.55	6.14	5.94	6.3	6.45	6.58	5.92	6.12	5.96	6.83	6.3	6.52	6.03	5.61	6.49	6.22	6.02	6.35	6.99	6.69	6.07	6.31	5.23	5.76	6.65	5.92	5.96	5.67	6.45	6.07	5.74	6.69	6.44	6.55	6.23	6.1	6.23	6.16	5.82	5.78	6.23	6.26	6.6	6.61	6.65	6.24	6.2	6.04	6.49
PSMC1	6.98	7.13	7.08	7.53	7.68	7.39	7.13	7.18	7.08	6.81	7.21	7.15	7.17	7.26	7.15	6.91	7.26	7.14	7.22	7.34	6.97	7.16	6.84	7.1	7.3	7.13	7.57	7.1	7.37	7.2	7.25	7.15	6.94	7.12	7.25	7.09	7.21	6.83	7.2	7.2	7.05	7.78	7.42	6.98	7.38	7.34	7.19	7.26	7.43
ARL6IP4	7.18	7.59	7.4	7.45	6.55	7.12	6.69	6.87	7.06	7.25	7.71	6.58	7.15	7.36	6.85	7.6	7.39	6.32	7.37	7.92	7.15	7.15	7.44	6.94	6.9	7.16	7.02	7.03	7.3	6.71	7.21	7.01	7.03	6.85	7	6.94	7.72	7.43	7.59	7.38	7.02	7.47	6.89	6.73	7.11	7.13	6.79	7.24	6.45
BAG3	5.87	6.2	6.05	6.33	6	5.73	5.7	6	5.75	6.13	5.91	7.02	6.62	5.73	6.11	6.06	6.09	5.95	7.06	6.33	6.08	6.01	6.21	5.92	5.87	6.45	6.63	5.87	6.2	6.01	5.39	6.41	5.76	5.98	6.33	6.11	6.09	6.69	5.57	6.08	5.56	5.77	5.89	6.19	5.73	5.5	6.3	5.87	5.96
SIRT1	7.69	8.21	7.98	8.82	7.95	7.91	7.78	7.59	7.64	7.85	7.9	8.38	8.74	7.7	7.89	8.11	7.64	8.04	6.97	7.33	7.53	7.31	7.81	8.13	7.84	8.29	8.56	7.75	7.63	7.79	7.58	8.02	8.15	7.87	8.12	7.49	7.02	7.93	8.12	7.95	8.12	7.95	8.05	7.7	7.67	7.91	8.09	7.7	8.83
FBXO6	4.83	5.09	4.96	4.68	4.53	4.73	4.86	4.85	4.93	4.6	4.72	4.71	4.79	4.73	4.91	4.87	4.74	4.57	5.12	4.64	4.86	4.76	5.28	5.12	4.89	4.67	4.73	4.75	4.48	4.63	4.88	4.57	4.76	4.76	4.66	4.99	5.61	4.5	4.67	4.72	4.57	4.89	4.56	4.72	4.65	4.6	4.73	4.62	4.72
KDM2A	7.59	8.22	7.91	7.99	8.02	8.01	7.59	7.77	8.04	7.68	7.88	8.34	8.32	7.72	8.13	7.79	7.81	8.15	8.37	8.31	7.74	8.08	8.05	7.67	8.2	8.24	7.88	7.72	8.39	8.25	7.31	8.2	7.95	8.28	8.28	7.93	8.03	8.4	7.72	7.81	7.52	7.95	7.87	8.14	8.02	7.78	8.02	7.55	7.93
TET1	3.44	3.75	3.6	2.97	2.52	2.91	3.36	2.6	3.28	3.44	3.09	3.16	3.03	3.01	3.11	3.45	2.65	3.07	2.37	2.58	3.74	2.82	2.72	3.15	3.16	3.07	2.68	3.11	2.85	2.35	3.03	3.08	2.8	3.23	3.26	2.51	3.35	2.95	2.83	3.04	3.33	3.19	2.5	3.04	2.94	3.32	2.65	3.25	2.66
FAF1	6.87	7.02	7	6.34	6.38	6.66	7.13	6.63	7.12	7.35	6.56	5.76	6.58	6.53	6.75	7	6.31	6.5	6.16	6.59	7.14	6.68	6.29	6.83	6.66	6.79	6.36	6.85	6.14	6.3	7.05	6.78	6.59	6.38	6.84	7.07	6.66	6.8	6.9	6.78	7.53	7.04	6.39	6.47	6.8	6.99	6.56	7.22	6.88
NDUFV1	6.42	7.01	6.93	5.94	6.17	6.49	6.93	7.37	6.52	6.95	6.24	6.17	6.52	6.59	6.59	6.01	6.84	6.25	7.07	7.2	7.33	6.93	6.73	6.64	6.44	6.44	6.01	7.14	6.72	6.33	6.89	6.65	6.75	7.03	6.7	7.01	6.68	6.65	6.71	6.54	6.64	6.49	6.27	6.55	6.51	6.35	6.6	6.74	6.04
SSRP1	5.63	6.21	6.14	6.12	6.24	6.27	6.45	6.2	6.19	6.26	5.84	5.64	5.95	6.08	5.98	6.02	6.15	6.47	6.87	6.71	6.28	6.3	5.97	5.98	6.48	5.85	5.97	6.36	6.33	5.93	6.27	6.36	6.3	6.25	6.08	6.37	6.28	6.02	5.82	5.96	6.15	5.82	6.44	6.08	5.91	6.01	6.11	6.08	6.5
CAPN1	6.25	6.63	6.52	5.37	5.36	6.05	6.72	6.49	6.45	6.52	5.77	5.48	6.13	6.24	5.61	6.23	5.88	5.82	6.91	6.78	6.86	6.28	6.39	6.38	5.87	6.33	5.55	6.91	5.85	5.72	6.71	6.08	6.25	5.86	6.33	6.88	6.85	6.32	6.34	6.47	6.27	5.88	5.71	6.16	5.94	5.9	6.04	6.65	5.52
CDK2	4.82	5.64	5.48	5.18	6.01	5.3	5.18	5.94	5.33	5.42	5.71	5.71	5.71	5.4	5.14	5.6	5.17	5.55	5.98	5.65	5.16	5.81	4.79	5.38	5.99	5.82	5.67	5.31	5.43	5.51	5.25	5.7	5.69	5.12	5.83	5.63	5.6	5.24	5.25	5.06	5.45	4.99	5.95	5.52	5.75	5.26	4.85	5.45	6.38
SLC25A22	5.37	5.64	5.59	5.43	5.12	5.59	5.44	5.47	5.43	5.12	5.18	5.57	5.44	5.58	5.33	5.65	5.55	5.44	5.68	5.55	5.55	5.3	5.63	5.55	5.45	5.69	5.55	5.66	5.27	5.46	5.61	5.29	5.54	5.52	5.74	5.52	5.61	5.61	5.31	5.33	5.52	5.16	5.36	5.62	5.1	5.3	5.72	5.36	5.33
CRY2	6.46	7.4	7.2	7.43	7.09	7.71	6.66	6.93	6.96	7.01	7.36	7.54	7.43	7.5	7.38	7.24	7.05	7.51	7.31	7.97	7.33	7	7.36	7.04	7.34	7.46	6.74	7.2	7.71	7.24	7.33	7.65	7.18	7.25	7.55	6.95	7.01	7.99	7.22	7.26	6.78	7.11	7.24	7.2	6.74	7.03	7.25	6.98	6.68
RBBP5	6.44	6.84	6.75	7.09	7.4	7.05	6.57	6.64	6.68	6.42	7.02	7.44	7.41	6.34	7.27	6.7	6.73	7.34	7.46	6.76	6.63	6.86	6.34	7.06	7.09	7.14	7.43	6.02	6.95	7.1	6.38	7.38	6.8	7.06	7.35	6.46	6.27	7.03	6.95	6.95	7.12	7.04	7.15	7.22	7.27	6.81	7.28	6.99	7.45
UBR4	8.24	8.85	8.71	8.74	9.19	8.93	8.39	9.1	8.71	8.67	8.53	9.15	8.68	8.64	8.96	8.35	8.86	9.4	9.01	8.81	8.54	9.19	8.78	8.54	9.36	8.73	8.54	8.55	9.25	9.32	8.64	9.04	8.87	9.21	8.72	8.75	8.58	9.01	8.47	8.71	8.96	8.66	9.28	9.37	8.93	8.58	9.07	8.57	9.13
PSMC3	5.67	6.21	6.07	6.4	6.02	6.38	5.75	6.16	6.06	5.82	6.19	6.05	6.53	6.06	6.25	5.55	6.31	6.3	6.66	6.68	6.1	5.99	6.13	5.87	6.26	6.16	6.37	6.29	6.36	6.05	6.24	6.26	6.22	5.9	6.35	6.19	5.98	6.1	5.93	5.94	5.92	5.99	6.65	5.81	5.75	6.17	6.42	5.92	6.22
UBXN1	6.72	7.61	7.38	7.38	7.38	7.09	6.82	6.98	7.36	6.9	7.41	7.75	7.65	7.13	7.06	6.95	7.33	7.43	8.05	7.7	7.09	7.27	6.89	6.99	6.96	7.45	7.28	7.1	7.8	7.11	7.59	7.81	7.12	7.41	7.8	7.18	7.63	7.74	7.12	7.27	7.29	7.12	7.55	7.09	6.81	7.05	7.34	7.15	7.41
STIP1	5.55	5.71	5.67	6.18	6.72	6	5.73	6.22	5.8	5.32	6.21	6.52	5.97	5.84	6.6	5.46	6.44	6.62	6.91	6.67	5.92	6.93	5.73	5.22	6.43	5.51	6.35	5.73	6.08	6.43	5.53	6.24	6.81	6.32	6.3	5.94	6.32	6.15	6.07	5.8	6.06	5.91	6.81	5.97	6.48	5.85	6.65	5.92	6.93
ZNF687	5.75	6.49	6.31	6.24	6.35	6.44	5.89	6.63	6.44	6.12	6.37	6.24	6.46	6.61	6.42	5.99	6.49	6.73	7.48	7.58	6.05	6.76	6.82	6.2	6.65	6.68	6.36	6.15	6.8	6.58	6.37	6.74	6.39	6.96	6.68	6.56	6.71	6.69	5.81	6.55	6.2	6.1	6.56	6.3	6.37	6.2	6.63	6.03	6.37
[truncated: 411 more columns]
